# Supplementary material for: The Triglyceride Glucose–Conicity Index as a Novel Predictor for Stroke Risk: A Nationwide Prospective Cohort Study
Source: J Clin Med. 2025 Oct 7;14(19):7086. doi: 10.3390/jcm14197086 (PMC12524681; doi:10.3390/jcm14197086)
Supplement: Supplementary file 1 [file jcm-14-07086-s001.zip]

Archive with 1 entries (1 files):
- jcm-3809495-supplementary.pdf
